# Supplementary material for: N-Acetylcysteine Added to Local Anesthesia Reduces Scar Area and Width in Early Wound Healing—An Animal Model Study
Source: Int J Mol Sci. 2021 Jul 14;22(14):7549. doi: 10.3390/ijms22147549 (PMC8307704; doi:10.3390/ijms22147549)
Supplement: Supplementary file 1 [file ijms-22-07549-s001.zip]

Archive with 1 entries (1 files):
- ijms-1250809-supplementary.pdf
